# Supplementary material for: Dynamics of Connexin 43 Down Modulation in Human Articular Chondrocytes Stimulated by Tumor Necrosis Factor Alpha
Source: Int J Mol Sci. 2022 May 16;23(10):5575. doi: 10.3390/ijms23105575 (PMC9142923; doi:10.3390/ijms23105575)
Supplement: Supplementary file 1 [file ijms-23-05575-s001.zip]

Archive with 2 entries (2 files):
- Supplementary Figures S1-S7.pdf
- Supplementary Tables S1-S3.xlsx
